# Supplementary material for: Traction force generation in Plasmodium sporozoites is modulated by a surface adhesin
Source: J Microsc. 2025 Jul 26;301(2):267–79. doi: 10.1111/jmi.70015 (PMC12884444; doi:10.1111/jmi.70015)
Supplement: Supplementary file 2 — Supporting information [file JMI-301-267-s001.xlsx]

## Sheet: Figure 3C
Sporozoite motility on substrates of different stiffness over time
Elasticity	Genotype	Day	Time [min]	gliding sporozoites	total number Sporos	% Gliding	% Non-gliding	% CW	Circles/100 sec
1 kPa	CsGFP	24	15	199	566	35.159	64.841	2	2.19
			30	82	600	13.6667	86.3333	4	1.45
			45	1	644	1.5528	98.4472	0	1.2
			60	4	626	0.638978	99.361	0	0.75
3 kPa	CsGFP	25	15	190	352	53.9773	46.0227	12	2.58
			30	133	413	32.2034	67.7966	4	2.04
			45	41	413	9.92736	90.0726	7.31707	1.20732
			60	4	401	0.997506	99.0025	25	1
9 kPa	CsGFP	23	15	136	308	44.1558	55.8442	2	3.03
			30	103	301	34.2193	65.7807	8	2.07
			45	46	313	14.6965	85.3035	2.17391	1.72826
			60	18	294	6.12245	93.8776	16.6667	1.30556
glass, hydrophilic	CsGFP	21	15	110	148	74.3243	25.6757	2	2.47
			30	77	155	49.6774	50.3226	4	2.61
			45	50	159	31.4465	68.5535	8	1.76
			60	25	169	14.7929	85.2071	4	1.24

## Sheet: Figure 4C
Traction force analysis of 11 sporozoites.
Figure 4C (1)	% of frames with bead displacement
	Front	Middle	Rear
	0	7.69231	53.8462
	4	20	36
	8	68	100
	16	32	56
	16	72	60
	40	68	96
	12	72	100
	16	76	100
	16	92	92
	0	32	72
	0	100	96
TOTAL	11.6364	58.1538	78.3497
Figure 4C (2)	number of beads displaced/frame
	Front	Middle	Rear
	0	0.153846	1.15385
	0.12	0.24	0.48
	0.12	1.36	2.84
	0.16	0.64	0.96
	0.16	1.2	0.92
	0.64	2.12	3.36
	0.16	1.68	2.76
	0.24	1.68	2.16
	0.2	3.04	2.48
	0	0.72	1.2
	0	3.72	2.56
TOTAL	0.163636	1.5049	1.89762

## Sheet: Figure 6A
Traction force analysis of man peak traction forces at the front, middle and rear of 10 individual sporozoites.
	Mean peak traction force [Pa]
SporoID	MeanPeakForceFront	MeanPeakForceMiddle	MeanPeakForceRear
	Front	Middle	Rear
data_stress_1_30_1,20516594753e-07_forces	144.867	163.078	146.776
data_stress_1_30_1,52436043591e-07_13_2_forces	82.4635	61.7409	94.4984
data_stress_1_30_2,43876133521e-07_10_forces	48.8893	66.8758	90.8698
data_stress_1_30_3,55168635753e-09_11_2_forces	28.3956	45.4823	60.1352
data_stress_1_30_3,55168635753e-09_5_2_forces	59.1048	84.9623	124.985
data_stress_1_30_4,49236901795e-09_12_1_forces	30.6189	48.3896	67.5267
data_stress_1_30_5,17249301934e-10_00_3_forces	60.8145	81.0837	90.4715
data_stress_1_30_5,95558466552e-08_10_2_forces	45.2971	62.8108	61.4777
data_stress_1_30_7,53295233361e-08_forces	27.9317	39.7198	61.7799
data_stress_1_31_3,90167358718e-10_forces	47.26	83.762	111.928
standartdeviation	33.2288	33.4225	28.1877

## Sheet: Figure 7A
Correlation of traction force and speed of 20 sporozoites.
Date	Number	Speed[µm/s]	Speed over longer time period [µm/s]	Average force
20160302	00	2.1404	2.0789	82.6541
	00_3	2.50673	2.35359	122.816
	_2	3.60687	3.17069	65.152
	_4	3.1691	2.97383	64.533
	3_3	3.14657	3.19083	58.6209
	5_1	2.83513	2.75878	69.3982
	5_2	1.73543	1.62195	138.113
	10_2	3.0031	2.87546	86.3151
	11_2	3.30173	3.07986	66.4368
20160219	8_1		1.48342	137.102
	8_2		1.6439	92.9611
	9	0.180633	0.378633	174.549
	10		0.663767	100.592
	11	0.463533	0.409917	93.3321
	12_1		1.39067	77.6658
	12_2	0.787333	0.543348	113.994
	13_1		0.459661	136.788
	13_2		0.810129	118.646
	15_1	1.3512	1.48039	99.7351
	15_2	1.7746	2.13284	51.7796

## Sheet: Figure 7C
Date	Comparative analysis of peak traction forces of one fast and one slow sporozoite.
20160302
	Stiffness	Setup	Genotype	Day p.i.	Number	fmax	Speed
	9 kPa	Sandwich	rg line	18	5_1	156.71	3.254
					Spz 1	75.9805	2.579
						74.3142	3.123
						74.7463	3.333
						48.3791	4.252
						56.4102	3.255
						88.0905	2
						36.7983	2.598
						64.4482	3.068
						37.0241	4.07
						118.69	1.721
						18.9818	2.849
					5_2	134.708	1.1
					Spz 2	154.602	0.18
						154.049	1.051
						149.922	1.714
						121.591	1.644
						102.265	3.957
						251.819	1.783
						294.26	1.351
						135.818	0.371
						106.687	1.085
						93.4429	1.714
						57.4186	3.305

## Sheet: Figure 8A and B
Comparative analysis of speed and meane peak traction force of 20 sporozoites of tlp(-) and wt sporozoites
Date	Number	Speed[µm/s]	Speed over longer time period [µm/s]	Average force
20160302	00	2.1404	2.0789	82.6541
	00_3	2.50673	2.35359	122.816
	_2	3.60687	3.17069	65.152
	_4	3.1691	2.97383	64.533
	3_3	3.14657	3.19083	58.6209
	5_1	2.83513	2.75878	69.3982
	5_2	1.73543	1.62195	138.113
	10_2	3.0031	2.87546	86.3151
	11_2	3.30173	3.07986	66.4368
20160219	8_1		1.48342	137.102
	8_2		1.6439	92.9611
	9	0.180633	0.378633	174.549
	10		0.663767	100.592
	11	0.463533	0.409917	93.3321
	12_1		1.39067	77.6658
	12_2	0.787333	0.543348	113.994
	13_1		0.459661	136.788
	13_2		0.810129	118.646
	15_1	1.3512	1.48039	99.7351
	15_2	1.7746	2.13284	51.7796
tlp(-)
20160302	3_1		1.69851	105.594
	3_2		1.9479	92.9204
	6_3		1.39607	81.2893
	6_4		2.84286	63.4614
	6_5		3.37963	51.9847
	6_6		2.16176	88.1099
	7_2		0.980153	173.568
	7_4		1.06117	75.7955
	9		2.47225	78.2132
	10_2		1.15002	103.477
20160305	1_2		1.26214	67.0628
	1_3		0.931487	62.7802
	5_1		1.30492	63.2537
	5_2		1.26257	59.181
	6_1		0.731049	136.488
	7_4		1.19511	55.3314
	8_1		0.85973	51.2738
	9_1		2.08374	51.1153
	9_2		1.9	44.505
	10_1		1.7	103.477

## Sheet: Figure 8C
Mean peak traction force of 10 sporozoites each of WT and tlp(-) at the Front, Middle and Rear.
WT
SporoID	MeanPeakForceFront	MeanPeakForceMiddle	MeanPeakForceRear
	Front	Middle	Rear
data_stress_1_30_1.20516594753e-07_forces	144.867	163.078	146.776
data_stress_1_30_1.52436043591e-07_13_2_forces	82.4635	61.7409	94.4984
data_stress_1_30_2.43876133521e-07_10_forces	48.8893	66.8758	90.8698
data_stress_1_30_3.55168635753e-09_11_2_forces	28.3956	45.4823	60.1352
data_stress_1_30_3.55168635753e-09_5_2_forces	59.1048	84.9623	124.985
data_stress_1_30_4.49236901795e-09_12_1_forces	30.6189	48.3896	67.5267
data_stress_1_30_5.17249301934e-10_00_3_forces	60.8145	81.0837	90.4715
data_stress_1_30_5.95558466552e-08_10_2_forces	45.2971	62.8108	61.4777
data_stress_1_30_7.53295233361e-08_forces	27.9317	39.7198	61.7799
data_stress_1_31_3.90167358718e-10_forces	47.26	83.762	111.928
tlp (-)
SporoID	MeanPeakForceFront	MeanPeakForceMiddle	MeanPeakForceRear
	Front	Middle	Rear
data_stress_1_30_1.92809524973e-07_9_1_forces	24.5942	30.369	42.9495
data_stress_1_30_2.32681115782e-08_7_3_forces	103.967	150.131	117.963
data_stress_1_30_2.43876133521e-07_5_1_forces	31.7724	39.0341	53.6038
data_stress_1_30_2.94307923161e-08_6_6_forces	34.5359	64.6998	65.5918
data_stress_1_30_3.55168635753e-09_1_3_forces	36.2331	48.2317	48.8068
data_stress_1_30_3.55168635753e-09_6_5_forces	25.4396	29.827	36.0964
data_stress_1_30_3.90167358718e-07_9_2_forces	18.8908	31.7204	37.7462
data_stress_1_30_4.49236901795e-09_7_2_forces	51.9687	76.8674	126.336
data_stress_1_30_4.70851097118e-08_7_4_forces	41.8126	50.2942	64.3858
data_stress_1_30_5.95558466552e-08_1_2_forces	28.5852	49.1957	52.2319
									WT	TLP
									Rear	Rear
									146.776	42.9495
									94.4984	117.963
									90.8698	53.6038
									60.1352	65.5918
									124.985	48.8068
									67.5267	36.0964
									90.4715	37.7462
									61.4777	126.336
									61.7799	64.3858
									111.928	52.2319
